# Supplementary material for: Two Long-Acting Antipsychotics in a Patient with Treatment-Resistant Schizophrenia: A Case Report
Source: Clin Pract. 2025 Mar 10;15(3):55. doi: 10.3390/clinpract15030055 (PMC11941564; doi:10.3390/clinpract15030055)
Supplement: Supplementary file 1 [file clinpract-15-00055-s001.zip]

Archive with 1 entries (1 files):
- clinpract-3476595-supplementary.pdf
